# Supplementary material for: Photoperiodic Changes in Both Hypothalamus Neurotransmitters and Circulating Gonadal Steroids Metabolomic Profiles in Relation to Seasonal Reproduction in Male Quail
Source: Front Physiol. 2022 Mar 25;13:824228. doi: 10.3389/fphys.2022.824228 (PMC8993408; doi:10.3389/fphys.2022.824228)
Supplement: Supplementary file 1 [file Table_1.XLSX]

## Sheet: Sheet1
Table 1 Correlation between neurotransmitter metabolism and serum steroid hormones in quail in L-to-S group
Neurotransmitter	Steroid	L-to-S group
		r	Pvalue
5-Hydroxyindole-3-acetic acid	20-Hydroxycholesterol	0.55	0.0092 **
5-Hydroxyindole-3-acetic acid	Testosterone	0.44	0.0481 *
5-Hydroxyindole-3-acetic acid	7,25-Dihydroxycholesterol	-0.51	0.0194 *
4-Aminobutyric.acid	Testosterone	-0.55	0.0105 *
3,4-Dihydroxyphenylacetic.acid	20-Hydroxycholesterol	0.6	0.0040 **
Serotonin	Androsterone	-0.46	0.0352 *
Phenylalanine	Androsterone	0.54	0.0115 *
Phenylalanine	24-Hydroxycholesterol	-0.43	0.0499 *
Normetanephrine	20-Hydroxycholesterol	0.78	< 0.0001***
Normetanephrine	7-Ketocholesterol	0.68	0.0008***
Normetanephrine	7-Hydroxy.cholesten.3.one	0.61	0.0034 **
Norepinephrine	4-Methoxy.Estrone	-0.46	0.0376 *
Norepinephrine	7,25-Dihydroxycholesterol	-0.49	0.0226 *
L.Tyrosine	Androsterone	0.47	0.0300 *
L.Tryptophan	Androstenedione	-0.45	0.0401 *
L.Tryptophan	24-Hydroxycholesterol	-0.46	0.0380 *
Histidine	Androstenedione	-0.46	0.0364 *
Histidine	Testosterone	-0.51	0.0175 *
Histamine	Corticosterone	-0.45	0.0416 *
Histamine	7,25-Dihydroxycholesterol	-0.54	0.0124 *
Epinephrine	20-Hydroxycholesterol	0.77	< 0.0001 ***
Epinephrine	7-Ketocholesterol	0.65	0.0014 **
Epinephrine	7-Hydroxy.cholesten.3.one	0.56	0.0090 **
Epinephrine	Testosterone	0.45	0.0402 *
Arginine	Androsterone	0.48	0.0291 *
Arginine	Androstanedione	-0.57	0.0074 **
Arginine	Androstenedione	-0.58	0.0057 **
Arginine	Testosterone	-0.6	0.0039 **
Acetylcholine	7,25-Dihydroxycholesterol	-0.54	0.0123 *
Note： Correlations were analysed using Pearson's test. Pearson's r means Pearson correlation coefficient. * means P < .05, ** means P < .01, *** means P < .001.
