# Supplementary material for: Photoperiodic Changes in Both Hypothalamus Neurotransmitters and Circulating Gonadal Steroids Metabolomic Profiles in Relation to Seasonal Reproduction in Male Quail
Source: Front Physiol. 2022 Mar 25;13:824228. doi: 10.3389/fphys.2022.824228 (PMC8993408; doi:10.3389/fphys.2022.824228)
Supplement: Supplementary file 2 [file Table_2.XLSX]

## Sheet: Sheet1
Table 2 Correlation between neurotransmitter metabolism and serum steroid hormones in quail in S-to-L group.
Neurotransmitter	Steroid	S-to-L group
		r	Pvalue
5-Hydroxyindole-3-acetic acid	Testosterone	-0.49	0.0246*
4-Aminobutyric.acid	Testosterone	0.64	0.0017**
3-Methoxytyramine	Testosterone	-0.49	0.0245*
3-Methoxytyramine	7α,25-Dihydroxycholesterol	0.5	0.0204*
3-Methoxytyramine	Androstenedione	-0.6	0.0038**
3,4-Dihydroxyphenylacetic acid	Corticosterone	0.45	0.0405*
3,4-Dihydroxyphenylacetic acid	7-Ketocholesterol	-0.5	0.0208*
3,4-Dihydroxyphenylacetic acid	11-Dehydrocorticosterone	0.56	0.0079**
Serotonin	Androstenedione	-0.45	0.0410*
Serotonin	Testosterone	-0.52	0.0168*
Phenylalanine	Androstanedione	0.48	0.0293*
Phenylalanine	5β-Androsterone	0.49	0.0239*
Phenylalanine	Androstenedione	0.55	0.0101*
Phenylalanine	Testosterone	0.6	0.0042**
L.Tryptophan	Testosterone	0.59	0.0045**
L.Glutamine	Corticosterone	-0.52	0.0159*
L.Glutamine	Androstenedione	-0.63	0.0022**
L.Glutamine	Estrone	-0.65	0.0016**
L.Glutamine	5β-Androsterone	-0.7	0.0005***
L.Glutamic.acid	Estrone	-0.44	0.0435*
L.Glutamic.acid	Androstenedione	-0.47	0.0296*
L.Glutamic.acid	Corticosterone	-0.51	0.0173*
L.Glutamic.acid	5β-Androsterone	-0.52	0.0161*
Histidine	7-Hydroxy-cholesten-3-one	0.46	0.0341*
Histidine	Testosterone	0.69	0.0006***
Histamine	Dihydrotestosterone	0.57	0.0072**
Epinephrine	5β-Androsterone	-0.44	0.0455*
Choline	Testosterone	0.6	0.0037**
Arginine	Androstenedione	0.5	0.0203*
Arginine	Testosterone	0.68	0.0007***
Note： Correlations were analysed using Pearson's test. Pearson's r means Pearson correlation coefficient. * means P < .05, ** means P < .01, *** means P < .001.
