# Supplementary material for: Photoperiodic Changes in Both Hypothalamus Neurotransmitters and Circulating Gonadal Steroids Metabolomic Profiles in Relation to Seasonal Reproduction in Male Quail
Source: Front Physiol. 2022 Mar 25;13:824228. doi: 10.3389/fphys.2022.824228 (PMC8993408; doi:10.3389/fphys.2022.824228)
Supplement: Supplementary file 3 [file Table_3.XLSX]

## Sheet: Sheet1
Table S1 List of steroids used for obtaining standard spectra
Compound	Qualifier ions transition	Quantifier ions transition
Testosterone	289.2>109.2	289.2>97.2
Dihydrotestosterone	291.3>273.1	291.3>255.2
Androsterone	291.2>273.2	273.2=273.2
5β-Androsterone	291.2>255.3	273.2=273.2
dehydroepiandrosterone	289.2>271.2	271.2=271.2
Androstenedione	287.2>185.2	287.2>97.0
Androstanedione	289.2>253.5	289.2>271.2
11-Hydroxyandrosterone	289.2>271.2	271.2=271.2
11-Ketoetiocholanolone	287.2>269.2	287.2=287.2
Cortisol	363.2>207.1	363.2>345.0
11-Dehydrocorticosterone	345.3>301.2	345.3>121.1
Deoxycorticosterone	331.3>109.1	331.3>97.0
Corticosterone	347.2>121.1	347.2>329.3
Cortexolone	347.2>97.2	347.2>109.2
Aldosterone	361.4>343.3	361.4>97.1
Cortisone	361.3>121.2	361.3>163.2
17β-Estradiol	255.3>107.1	255.3=255.3
17a-Estradiol	273.3>107.1	255.3=255.3
Estrone	271.3>253.0	271.3=271.3
17α-Ethinylestradiol	297.3>107.2	279.3>107.2
16α-Hydroxy Estrone	287.4>269.4	287.4>133.0
2-Methoxy Estrone	301.4>107.1	301.4>283.4
4-Methoxy Estrone	301.4>163.2	301.4>283.4
2-Hydroxy Estrone	287.4>173.2	287.4>269.4
Pregnenolone	317.1>299.2	299.2=299.2
17α-Hydroxypregnenolone	333.2>297.2	297.3=297.3
5alpha-Pregnane-3,20-dione	317.1>299.3	317.1>281.3
Progesterone	315.2>109.1	315.2>97.1
17a-Hydroxyprogesterone	331.2>97.0	331.2>109.0
Pregnanediol	303.3=303.3	303.3>285.3
24-Hydroxycholesterol	385.3>367.3	385.3=385.3
7α,25-Dihydroxycholesterol	401.3>383.3	401.3=401.3
Cholesterol	387.4>369.4	369.4=369.4
24,25-Dihydrolanosterol	429.4>411.4	411.4=411.4
25-Hydroxycholesterol	385.3>367.3	385.3=385.3
Desmosterol	385.3=385.3	367.3=367.3
Lathosterol	387.3=387.3	369.3=369.3
7-Hydroxy-cholesten-3-one	401.3>383.3	383.3=383.3
20α-Hydroxycholesterol	385.3>367.3	385.3=385.3
7-Ketocholesterol	383.3=383.3	401.3>383.3
7a,27-Dihydroxycholesterol	401.3>365.3	401.3>383.3
β-Sitosterol	415.3>397.3	397.3=397.3
Vitamin D3	385.3>159.2	385.3>367.3
