# Supplementary material for: Photoperiodic Changes in Both Hypothalamus Neurotransmitters and Circulating Gonadal Steroids Metabolomic Profiles in Relation to Seasonal Reproduction in Male Quail
Source: Front Physiol. 2022 Mar 25;13:824228. doi: 10.3389/fphys.2022.824228 (PMC8993408; doi:10.3389/fphys.2022.824228)
Supplement: Supplementary file 4 [file Table_4.XLSX]

## Sheet: Table S1 List of neurotransmitt
Table S2 List of neurotransmittes used for obtaining standard spectra
Compound	Qualifier ions transition	Quantifier ions transition
Histamine	112.1>95.1	112.1>68
Arginine	175.1>70.1	175.1>116.2
Histidine	156.1>110.2	156.1>93.1
L-Glutamine	147.1>84.1	147.1>130.1
L-Glutamic acid	148.1>84	148.1>130.1
4-Aminobutyric acid	104.1>87.2	104.1>60.2
Norepinephrine	170.2>152.3	170.2>152.3
Acetylcholine	146.2>60.1	146.2>87.1
Choline	105.2>88.2	105.2/105.2
Normetanephrine	170.2>152.3	170.2>152.3
Epinephrine	184.1>107.1	184.1>166.1
Dopamine	154.2>137.2	154.2>137.2
L-Tyrosine	182.1>95.1	182.1>119.1
3-Methoxytyramine	168.1>151.2	168.1>91.1
Serotonin	177.2>160.3	177.2>160.3
Phenylalanine	166.1>120.2	166.1>77.1
L-Tryptophan	205.1>146.1	205.1>188.1
3,4-Dihydroxyphenylacetic acid	167>123	167>123
5-Hydroxyindole-3-acetic acid	192.1=192.1	192.1>146.1
Homovanillic acid	181.1=181.1	181.1=181.1
