# Supplementary material for: Photoperiodic Changes in Both Hypothalamus Neurotransmitters and Circulating Gonadal Steroids Metabolomic Profiles in Relation to Seasonal Reproduction in Male Quail
Source: Front Physiol. 2022 Mar 25;13:824228. doi: 10.3389/fphys.2022.824228 (PMC8993408; doi:10.3389/fphys.2022.824228)
Supplement: Supplementary file 6 [file Table_6.XLSX]

## Sheet: Sheet1
			Table S4_all_steroids _detected_in_L-to-S group
Group	Individual_ID	Testosterone	Dihydrotestosterone	Androsterone	Androstenedione	Androstanedione	Cortisol	11-Dehydrocorticosterone	Corticosterone	2-Methoxy Estrone	4-Methoxy Estrone	24-Hydroxycholesterol	7α,25-Dihydroxycholesterol	7-Hydroxy-cholesten-3-one	20α-Hydroxycholesterol	7-Ketocholesterol
LD_28d	LD-P0-M3	2.1041	1.23477	0	1.30415	1.816	3.31594	0.790479	3.92761	1.12075	0.197779	22.7956	28.1745	29.7933	0.223952	4.17349
	LD-P0-M5	1.41871	0.511958	0	0.580002	1.53302	2.69434	0.489284	4.7416	1.33454	0.271358	23.9401	26.9117	47.1946	2.09982	4.59865
	LD-P0-M8	0.847068	2.19815	0	0.585077	2.40424	5.23337	0.970424	1.59837	0.685407	0.401483	16.8263	26.8113	18.277	2.57748	1.65123
SD_1d	LD-P2-M2	2.2348	1.65496	0	0.936517	2.35238	1.5794	0.623546	2.22329	0.537501	0.170432	23.7149	29.3628	40.3845	4.19159	3.79237
	LD-P2-M3	2.13582	0.160364	0	0.671867	1.33979	1.99104	0.402009	1.1726	1.26786	0.160362	24.4013	27.8027	49.0388	6.60743	4.81637
	LD-P2-M6	1.78229	1.29304	0	0.812246	1.6372	1.19267	0.278332	0.321076	0.744876	0.456531	15.9341	27.6826	51.0327	0.419526	4.10557
SD_2d	LD-P5-M1	0.310372	1.45452	0	0.292995	1.12856	1.46893	0.708338	4.78636	0.546443	0.241033	21.9922	0	5.46747	0.362243	1.20064
	LD-P5-M9	1.07199	0.131472	6.42084	0.712227	0	2.73691	0.657152	2.41738	1.19845	0	0	0	8.54716	0	6.11562
	LD-P5-M7	0.905953	2.82616	0	1.15133	4.8151	2.0086	0.367651	1.74009	2.06376	0.2361	18.727	42.0743	18.7795	1.15653	3.79146
SD_3d	LD-P8-M5	0.552042	1.31365	3.84675	0.531291	1.07701	1.21008	0.655985	1.61489	2.40576	0.456704	12.439	35.0286	17.9946	3.64141	3.33894
	LD-P8-M6	0.0795229	1.99602	5.17221	0.18574	0	3.22173	0.642333	2.39349	0.470674	0.155239	16.9901	27.1456	29.7205	1.5131	3.50626
	LD-P8-M8	0.242361	0.179627	0	0.383088	0	3.71654	0.604364	3.71362	0.584361	0.266733	22.6763	0	175.786	7.91255	11.8975
SD_7d	LD-P10-M4	1.25439	2.80691	0	0.546758	1.72498	2.38668	0.294434	0.368927	0.537838	0.282329	16.5395	30.8086	12.5881	3.27496	3.69587
	LD-P10-M5	0.323101	1.37525	3.77035	0.442313	1.79695	1.60205	0.691773	9.42071	0.844511	0.537416	19.3636	34.7913	10.4578	1.51244	2.54191
	LD-P10-M6	0.281724	1.12638	3.94753	0.468723	1.73778	2.76553	0.478405	1.1614	0.477562	0.529355	13.039	29.5121	25.9815	3.69408	2.64677
SD_14d	LD-P11-M1	0	0.752542	2.96752	0.174155	0	1.96852	0.822196	3.60924	4.72036	0.254542	10.8294	50.9741	3.98838	0.248585	3.57233
	LD-P11-M8	0	1.13335	3.49632	0.361679	0	4.98373	1.2176	47.2515	0.510158	0.245326	13.6578	33.4135	16.8636	0	1.29413
	LD-P11-M9	0	0.791213	4.57396	0.345603	0	0.789514	0.846923	6.97494	1.39277	0.217706	20.1852	47.322	32.3659	0.115592	1.17855
SD_28d	LD-P12-M2	0	0.898908	2.69436	0.303855	0	4.05502	0.706662	8.53286	0.456238	0.476962	23.4919	30.2805	13.2328	0	2.13413
	LD-P12-M4	0	0.32039	1.24109	0.202896	0	2.60438	1.69919	8.19821	0.933653	0.258236	12.1159	43.2002	42.9462	0	1.52179
	LD-P12-M5	0	0.290191	3.22469	0.500034	0	0.555877	1.38754	12.9253	0.849772	0.45477	13.5301	38.7177	10.7456	0	0.108678
