# Supplementary material for: Photoperiodic Changes in Both Hypothalamus Neurotransmitters and Circulating Gonadal Steroids Metabolomic Profiles in Relation to Seasonal Reproduction in Male Quail
Source: Front Physiol. 2022 Mar 25;13:824228. doi: 10.3389/fphys.2022.824228 (PMC8993408; doi:10.3389/fphys.2022.824228)
Supplement: Supplementary file 7 [file Table_7.XLSX]

## Sheet: Sheet1
			Table S5_all_steroids _detected_in_S-to-L group
Group	Individual_ID	Testosterone	Dihydrotestosterone	Androsterone	5β-Androsterone	Androstenedione	Androstanedione	Cortisol	11-Dehydrocorticosterone	Corticosterone	Estrone	2-Methoxy Estrone	4-Methoxy Estrone	24-Hydroxycholesterol	7α,25-Dihydroxycholesterol	7-Hydroxy-cholesten-3-one	20α-Hydroxycholesterol	7-Ketocholesterol
SD_28d	SD-P0-M6	0	1.89241	0	0	0.250849	0	8.61078	0.776214	2.51489	0	0.685846	0.241039	22.9442	39.8842	36.7624	7.55382	3.77345
	SD-P0-M8	0	0.443165	4.31622	0	0.123871	0	3.22966	0.459356	1.00548	0	0.933964	0.477111	12.2425	47.8473	4.80326	0.542208	1.49589
	SD-P0-M10	0	2.00133	5.51325	0	0.334481	0	8.37717	0.711701	3.76619	0	0.481212	0.103735	16.6326	33.0843	10.0758	8.21777	2.68441
LD_1d	SD-P2-M2	0	2.12833	4.21049	0	0.221284	0	2.64783	0.75278	1.22408	0	0.507105	0.118996	18.5493	31.4027	5.90664	3.24462	1.25903
	SD-P2-M3	0	1.03115	3.1224	0	0.330933	0	4.75354	0.325708	0.37169	0	1.16885	0.122922	19.9478	35.0541	10.58	1.95229	1.06901
	SD-P2-M4	0	2.31256	3.83326	0	0.306779	0	5.07814	0.5482	0.3679	0	0.591291	0.103695	24.843	31.2597	18.5259	5.51635	2.33305
LD_2d	SD-P5-M3	0	1.38124	0	0	0.327135	0	5.49394	0.235031	0	0	0.957294	0.300246	29.2468	39.8622	12.2164	3.36303	1.93836
	SD-P5-M4	0	1.23499	0	0	0.193335	0	3.09578	0.596692	2.74774	0	0.495616	0.247779	25.327	36.3359	27.1974	4.76896	3.39625
	SD-P5-M7	0	1.17199	3.42971	0	0.820028	0	2.18752	0.731168	1.376	0	1.24414	0.40809	23.8693	33.7342	15.6568	9.79069	4.13947
LD_3d	SD-P8-M2	0.30504	1.56566	4.62852	0	0.517602	1.09232	4.87548	0.487449	0.653913	0	0.782194	0	24.1118	31.1465	7.39231	1.77829	3.3573
	SD-P8-M6	0.143195	1.98251	3.24872	0	0.444252	0	3.17151	0.434405	0.360012	0	1.49597	0.256336	21.1803	34.7683	7.66758	0.676699	1.16046
	SD-P8-M9	0.859664	1.86584	3.62822	0	0.521501	2.29054	2.39648	0.682111	0.963073	0	0.860065	0.157852	19.5159	0	3.05609	2.30138	1.47976
LD_7d	SD-P10-M1	2.82462	0.971308	0	0	1.28149	1.85325	2.35999	0.881285	5.9888	0	0.482484	1.26627	26.784	33.6399	25.4485	10.1292	3.81392
	SD-P10-M3	0.11297	2.01632	0	0	0.472429	0	2.5613	0.480262	1.84309	0	0.194665	0.21569	21.8992	0	54.534	12.9957	5.61882
	SD-P10-M6	2.13266	1.52999	0	0	0.683523	1.48858	1.01427	0.371228	0.730413	0	0.92446	0.293002	32.7426	31.3461	45.128	7.17331	2.59734
LD_14d	SD-P11-M5	1.11966	1.3303	5.97111	3.73769	1.9964	7.69646	0.827474	0.209908	1.4198	2.12588	0.800047	0.123069	6.28826	0	4.53501	1.9893	4.74299
	SD-P11-M7	2.05506	3.29849	6.24264	2.15968	0.801759	2.9262	9.67873	0.453061	1.36142	2.69632	0.403661	0.242422	17.3243	25.7259	56.5734	7.64924	4.76967
	SD-P11-M9	0.976549	2.1075	5.36176	2.01208	0.857501	5.4653	3.06982	0.321084	3.9411	0	0.554925	0.327037	19.0051	31.7984	14.2972	4.54138	2.15327
LD_28d	SD-P12-M1	0.511312	0.542395	3.81811	3.01928	1.05753	0	3.70986	0.498642	2.51325	5.04924	2.26105	0.308507	13.3042	0	3.70174	0	2.33406
	SD-P12-M3	0.102107	0.591311	0	3.15476	0.716607	0	3.51159	1.55677	24.6952	1.85112	1.27731	0.358368	19.6506	26.5251	7.0637	0	1.05893
	SD-P12-M6	2.57073	0.764163	4.29963	0	0.941731	0.946595	0.901194	0.86494	5.10766	3.05314	0.812518	0.291466	20.8787	31.5076	9.85056	0	2.07461
