# Supplementary material for: Photoperiodic Changes in Both Hypothalamus Neurotransmitters and Circulating Gonadal Steroids Metabolomic Profiles in Relation to Seasonal Reproduction in Male Quail
Source: Front Physiol. 2022 Mar 25;13:824228. doi: 10.3389/fphys.2022.824228 (PMC8993408; doi:10.3389/fphys.2022.824228)
Supplement: Supplementary file 8 [file Table_8.XLSX]

## Sheet: Sheet1
				Table S6_all_neurotransmitter _detected_in_L-to-S group
Group	Individual_ID	Histamine	Choline	Histidine	Arginine	4-Aminobutyric acid	L-Glutamine	L-Glutamic acid	Acetylcholine	Normetanephrine	Norepinephrine	Epinephrine	Dopamine	L-Tyrosine	Serotonin	Phenylalanine	L-Tryptophan	3,4-Dihydroxyphenylacetic acid	5-Hydroxyindole-3-acetic acid
LD_28d	LD-P0-M3-H	0.128	53.968	3.69	12.976	49.206	222.222	291.667	2.361	0.117	28.175	0.127	0.202	11.349	0.438	13.77	5.298	0.041	0.619
	LD-P0-M5-H	0.102	45.783	2.952	13.78	39.157	168.675	225.904	1.419	0.152	28.313	0.148	0.256	8.765	0.357	12.334	5.437	0.045	0.301
	LD-P0-M8-H	0.096	44.703	2.571	9.535	39.276	140.827	166.667	1.043	0.145	25.065	0.161	0.262	9.871	0.682	11.512	4.948	0.082	0.547
SD_1d	LD-P2-M2-H	0.108	39.689	2.613	13.686	35.734	168.079	196.328	1.102	0.122	29.237	0.143	0.243	11.045	0.419	11.681	5.226	0.107	0.644
	LD-P2-M3-H	0.126	53.333	2.486	9.222	45.278	138.611	190.278	1.229	0.231	27.917	0.247	0.267	10.458	0.331	9.653	4.667	0.121	0.694
	LD-P2-M6-H	0.107	41.884	2.435	13.159	34.638	157.971	220.29	1.287	0.146	32.609	0.151	0.209	8.87	0.252	10.812	5.623	0.05	0.291
SD_2d	LD-P5-M1-H	0.148	53.863	5.064	10.665	46.567	231.76	302.575	4.077	0.125	34.335	0.123	0.262	12.575	0.491	12.468	6.803	0.05	0.56
	LD-P5-M7-H	0.128	68.596	4.789	17.544	59.649	196.491	215.789	2.579	0.13	32.281	0.144	0.282	16.263	0.253	17.439	7.123	0.077	0.382
	LD-P5-M9-H	0.123	62.326	3.42	11.615	58.681	160.59	225.694	1.462	0.162	29.688	0.169	0.248	8.767	0.215	11.649	4.722	0.047	0.264
SD_3d	LD-P8-M5-H	0.116	54.799	2.941	13.003	47.368	156.347	204.334	1.372	0.187	29.102	0.187	0.249	11.517	0.2	12.693	5.155	0.065	0.229
	LD-P8-M6-H	0.141	60.728	4.387	19.157	54.981	222.222	250.958	1.598	0.117	32.184	0.12	0.193	21.648	0.189	15.632	6.973	0.025	0.349
	LD-P8-M8-H	0.136	68.478	4.62	19.022	61.775	169.565	221.014	1.772	0.234	31.341	0.23	0.31	13.08	0.156	15.779	7.337	0.097	0.598
SD_7d	LD-P10-M4-H	0.143	53.666	6.246	23.754	49.56	145.601	186.217	2.082	0.107	28.446	0.105	0.279	18.182	0.072	17.595	5.792	0.041	0.251
	LD-P10-M5-H	0.123	50.441	6.029	23.529	46.618	183.824	182.353	1.853	0.1	26.765	0.096	0.274	21.471	0.092	17.206	5.588	0.044	0.374
	LD-P10-M6-H	0.123	69.872	4.135	16.667	56.41	179.487	193.91	2.244	0.126	28.045	0.133	0.236	19.551	0.168	16.506	7.644	0.114	0.659
SD_14d	LD-P11-M1-H	0.108	61.246	5.294	25.26	56.574	188.581	216.263	1.869	0.116	30.796	0.113	0.256	17.474	0.206	14.965	7.197	0.061	0.258
	LD-P11-M8-H	0.086	48.714	3.929	23.286	46	142.857	194.286	1.514	0.096	28.571	0.097	0.184	11.671	0.121	14.071	5.357	0.018	0.191
	LD-P11-M9-H	0.093	44.385	4.679	21.791	44.652	136.364	180.481	1.738	0.073	27.005	0.062	0.172	8.382	0.093	14.037	4.96	0.017	0.143
SD_28d	LD-P12-M2-H	0.124	57.174	4.891	25.652	53.913	196.739	247.826	2.057	0.092	24.348	0.088	0.315	9.717	0.142	11.826	4.935	0.043	0.387
	LD-P12-M4-H	0.101	55.099	3.849	21.875	55.757	189.145	210.526	1.168	0.097	28.947	0.099	0.268	9.441	0.162	11.941	6.53	0.039	0.286
	LD-P12-M5-H	0.121	70.571	3.694	16.967	62.162	166.667	172.673	1.667	0.127	26.877	0.125	0.3	10.375	0.347	13.168	5.736	0.115	0.332
