# Supplementary material for: Photoperiodic Changes in Both Hypothalamus Neurotransmitters and Circulating Gonadal Steroids Metabolomic Profiles in Relation to Seasonal Reproduction in Male Quail
Source: Front Physiol. 2022 Mar 25;13:824228. doi: 10.3389/fphys.2022.824228 (PMC8993408; doi:10.3389/fphys.2022.824228)
Supplement: Supplementary file 9 [file Table_9.XLSX]

## Sheet: Sheet1
				Table S7_all_neurotransmitter _detected_in_S-to-L group
Group	Individual_ID	Histamine	Choline	Histidine	Arginine	4-Aminobutyric acid	L-Glutamine	L-Glutamic acid	Acetylcholine	Normetanephrine	Norepinephrine	Epinephrine	Dopamine	L-Tyrosine	3-Methoxytyramine	Serotonin	Phenylalanine	L-Tryptophan	3,4-Dihydroxyphenylacetic acid	5-Hydroxyindole-3-acetic acid	Homovanillic acid
SD_28d	SD-P0-M6-H	0.122	49.672	3.869	13.443	47.213	204.918	222.951	2.262	0.185	27.869	0.208	0.246	13.459	0.028	0.249	12.885	4.361	0.072	0.364	0.066
	SD-P0-M8-H	0.108	48.295	2.969	9.389	43.324	184.659	190.341	1.082	0.153	24.29	0.155	0.283	18.75	0.041	0.578	11.037	4.517	0.079	0.435	0.102
	SD-P0-M10-H	0.129	54.816	3.867	9.32	48.442	188.385	181.303	0.806	0.2	26.346	0.207	0.269	17.564	0.042	0.279	13.484	4.674	0.092	0.367	0.11
LD_1d	SD-P2-M2-H	0.13	58.824	3.272	11.82	51.287	209.559	283.088	2.886	0.143	31.066	0.155	0.276	12.849	0.033	0.235	12.114	4.908	0.11	0.32	0.083
	SD-P2-M3-H	0.112	53.971	2.888	12.491	46.39	211.191	256.318	2.329	0.104	30.144	0.134	0.251	18.592	0.036	0.334	11.715	4.458	0.083	0.511	0.079
	SD-P2-M4-H	0.127	56.897	2.854	15.115	54.023	203.065	254.789	1.728	0.133	29.31	0.11	0.27	13.084	0	0.197	11.897	4.33	0.115	0.425	0.607
LD_2d	SD-P5-M3-H	0.117	63.487	3.799	15.872	60.197	174.342	220.395	1.908	0.158	34.211	0.151	0.215	15.099	0.022	0.117	14.424	5.674	0.066	0.35	0.11
	SD-P5-M4-H	0.105	54.56	2.752	12.138	46.855	196.541	216.981	3.821	0.13	27.83	0.153	0.245	10.692	0.035	0.237	11.085	3.821	0.081	0.363	0.089
	SD-P5-M7-H	0.095	50.774	3.158	13.282	46.44	188.854	202.786	1.435	0.139	27.245	0.159	0.269	17.183	0	0.316	11.92	4.149	0.087	0.381	0.076
LD_3d	SD-P8-M2-H	0.109	42.023	3.177	14.957	34.758	180.912	183.761	1.795	0.135	28.348	0.142	0.289	13.048	0	0.201	12.009	4.843	0.059	0.254	0.067
	SD-P8-M6-H	0.148	59.125	3.821	17.567	50	203.422	245.247	1.734	0.124	31.939	0.1	0.266	18.764	0	0.192	14.829	6.426	0.078	0.308	0.05
	SD-P8-M9-H	0.155	67.661	4.22	16.56	59.633	256.881	288.991	1.401	0.259	35.321	0.273	0.378	24.083	0	0.252	14.771	6.537	0.092	0.378	0
LD_7d	SD-P10-M1-H	0.124	68.396	4.56	22.17	66.038	171.384	182.39	1.84	0.123	28.616	0.146	0.248	10.849	0	0.195	17.61	5.943	0.063	0.34	0.117
	SD-P10-M3-H	0.105	57.253	4.259	20.833	58.025	179.012	200.617	1.898	0.112	27.315	0.116	0.236	9.383	0	0.248	13.565	4.815	0.047	0.441	0.143
	SD-P10-M6-H	0.141	63.523	6.584	28.292	60.676	186.833	222.42	1.397	0.162	30.961	0.143	0.338	14.662	0	0.06	17.776	6.495	0.035	0.319	0
LD_14d	SD-P11-M5-H	0.114	50.529	3.307	16.534	51.19	124.339	182.54	1.561	0.119	25	0.111	0.214	14.55	0	0.115	14.947	5.304	0.039	0.353	0
	SD-P11-M7-H	0.136	76.375	5.663	21.197	69.579	184.466	194.175	1.715	0.103	31.23	0.101	0.296	15.453	0	0.105	16.181	6.57	0.082	0.197	0.126
	SD-P11-M9-H	0.115	82.492	5.067	23.906	74.074	143.434	164.31	1.574	0.127	27.104	0.127	0.286	12.374	0	0.152	17.508	5.69	0.11	0.407	0.125
LD_28d	SD-P12-M1-H	0.087	58.006	5.136	23.565	53.323	130.514	178.248	1.782	0.106	28.55	0.119	0.264	13.52	0	0.221	16.163	6.057	0.039	0.369	0
	SD-P12-M3-H	0.111	66.537	4.173	19.509	59.561	117.571	147.287	1.331	0.117	25.323	0.113	0.24	9.897	0	0.24	15.891	6.021	0.13	0.446	0.121
	SD-P12-M6-H	0.115	74.155	4.73	20.777	64.358	126.351	170.608	2.584	0.177	25.169	0.16	0.267	14.24	0	0.139	12.635	5.676	0.122	0.299	0.132
